# Supplementary material for: Understanding Cervical Cancer Screening Barriers among Migrant Women: A Qualitative Study with Healthcare and Community Workers in Portugal
Source: Int J Environ Res Public Health. 2021 Jul 6;18(14):7248. doi: 10.3390/ijerph18147248 (PMC8305801; doi:10.3390/ijerph18147248)
Supplement: Supplementary file 1 [file ijerph-18-07248-s001.zip]

Archive with 1 entries (1 files):
- ijerph-1250249-supplementary.pdf
